# Supplementary material for: Climate Change and Livestock Welfare in the Alps: A Comprehensive Review
Source: Animals (Basel). 2025 Dec 12;15(24):3578. doi: 10.3390/ani15243578 (PMC12729432; doi:10.3390/ani15243578)
Supplement: Supplementary file 1 [file animals-15-03578-s001.zip]

Archive with 1 entries (1 files):
- animals-3967809-supplementary.pdf
